# Supplementary material for: Cytological Observation of Distant Hybridization Barrier and Preliminary Investigation of Hybrid Offspring in Tea Plants
Source: Plants (Basel). 2025 Jul 5;14(13):2061. doi: 10.3390/plants14132061 (PMC12251903; doi:10.3390/plants14132061)
Supplement: Supplementary file 1 [file plants-14-02061-s001.zip]

Archive with 2 entries (2 files):
- fig S1.tif
- plants-3710482-supplementary.xlsx
