# Supplementary material for: Cytological Observation of Distant Hybridization Barrier and Preliminary Investigation of Hybrid Offspring in Tea Plants
Source: Plants (Basel). 2025 Jul 5;14(13):2061. doi: 10.3390/plants14132061 (PMC12251903; doi:10.3390/plants14132061)
Supplement: Supplementary file 1 [file plants-14-02061-s001.zip › plants-3710482-supplementary.xlsx]

## Sheet: Table S1
Table S1 Comparison of the number of fruits abscission at the same time in two groups of hybrid combinations
Time	Fruit Abscission of DH	Rate of Fruit Abscission of DH	Fruit Abscission of IH	Rate of Fruit Abscission of IH
1 MAP	214	0.209	40	0.165
2 MAP	33	0.032	12	0.05
3 MAP	42	0.041	17	0.07
4 MAP	9	0.009	20	0.083
5 MAP	110	0.108	15	0.062
6 MAP	56	0.055	3	0.012
7 MAP	14	0.017	0	0
8 MAP	18	0.018	2	0.008
9 MAP	14	0.017	1	0.004
10 MAP	24	0.023	3	0.012
Note: MAP indicates months after pollination

## Sheet: Table S2
Table S2 Phenotypic traits of parents and offspring
Number	New shoot		Mature Leaf																Flower
	New shoot color	New shoot trichome	Leaf length	Leaf width	Leaf area	Leaf size	Length/width ratio	Leaf shape	Leaf color	Leaf base	Number of leaf veins	Leaf blade	Leaf tip	Leaf surface bulging tendency	Leaf margin	Leaf texture	Leaf tooth	Leaf tooth density	Sepal trichomes	Petal texture	Corolla diameter	Number of petals	Petal color	Style length	Pistil to stamen height ratio	Style fissure position	Ovary trichomes
1	5	1	8.52	3.44	20.5162	2	2.47674	3	3	1	6	2	1	2	3	2	4.2	3	1	2	4.9	6	1	1.6	3	1	0
2	5	3	10.675	4.125	30.8241	2	2.58788	4	4	1	7	2	1	2	1	2	3.36667	2	0	1	5	7	1	1.6	2	1	1
3	4	2	9.78	3.1	21.2226	2	3.15484	5	4	1	6	1	2	3	2	3	5.16667	3	1	1	4	7	2	1.4	3	1	2
4	4	2	11.2	3.8625	30.282	2	2.89968	4	4	1	7	2	1	3	3	2	4.5	3	1	1	4.3	7	2	0.9	1	1	3
5	2	1	8.8	4.4	27.104	2	2	1	3	2	7	1	2	2	1	1	3.26667	2	1	1	4.2	7	1	1.8	2	2	0
6	5	1	12.3775	5.375	46.5703	3	2.30279	3	4	1	7	1	2	2	1	3	3.2	2	1	2	4.8	6	1	1.4	2	2	1
7	2	2	8.06	3.04	17.1517	1	2.65132	4	3	1	6	2	1	2	3	2	4.425	3	0	1	4.6	8	1	1.5	3	2	1
8	4	2	12.7	5.8	51.562	3	2.18966	3	3	2	6	2	2	2	2	2	3.03333	2	1	1	5.3	8	1	1.8	3	3	1
9	2	1	9.62	4.18	28.1481	2	2.30144	3	2	1	5	1	2	1	2	1	4.93333	3	1	1	3.9	7	1	1.2	3	3	0
10	5	1	9.16	4.22	27.0586	2	2.17062	3	4	1	6	2	2	1	1	1	2.65	2	0	1	4.3	7	2	1.3	3	3	0
11	5	1	8.43333	3.2	18.8907	1	2.63542	4	3	1	5	2	1	1	1	2	5.4	3	0	1	4.5	7	1	1.5	3	3	2
12	5	1	7.55	3.275	17.3084	1	2.30534	3	4	1	6	2	2	1	1	1	3.55	2	0	1	3.9	6	1	1.2	3	3	2
13	5	1	8.06	3.536	19.9501	1	2.27941	3	4	1	6	1	2	1	3	2	3.3	2	0	1	4.4	7	1	1.4	3	1	0
14	3	3	10.325	4.15	29.9941	2	2.48795	3	4	1	8	2	3	3	2	3	4.025	3	1	1	4.8	7	2	1	1	2	2
15	5	2	7.9	3.16667	17.5117	1	2.49474	3	4	1	6	2	2	1	2	1	2.7	2	1	2	4.2	7	1	1.5	3	2	1
16	4	1	9.1	4.25	27.0725	2	2.14118	3	4	1	7	2	3	3	1	3	3.66667	2	1	1	5.3	7	2	1.2	3	1	1
17	5	1	8.85	3.84	23.7888	2	2.30469	3	3	1	6	1	2	1	1	2	4.5	3	1	1	4.8	5	1	1.5	2	2	0
18	5	1	10.21	4.71	33.6624	2	2.16773	3	4	1	6	1	2	1	1	2	4	3	1	1	4.2	7	1	1.2	3	1	0
19	5	1	7.03333	2.86667	14.1136	1	2.45349	3	4	1	6	1	1	1	1	1	3.65	2	0	1	4.4	6	2	1.2	1	3	2
20	5	1	9.06667	3.43333	21.7902	2	2.64078	4	3	1	8	1	1	1	3	2	3.6	2	0	1	4.4	6	1	1.2	3	3	0
21	5	1	9.9	4.06	28.1358	2	2.43842	3	4	1	8	1	1	1	1	1	4.5	3	1	3	3.8	7	1	1.3	3	2	3
22	4	3	8.44	3.71	21.9187	2	2.27493	3	3	1	6	2	1	1	3	2	5	3	1	1	4.4	5	2	1.5	3	2	3
23	5	1	5.96667	2.26667	9.46711	1	2.63235	4	3	1	5	3	1	1	3	2	5.3	3	1	2	3.3	7	1	1.7	3	2	3
24	3	3	9.75	3.9	26.6175	2	2.5	3	3	2	7	1	1	2	1	2	3.15	2	1	1	4.3	7	1	1.3	3	2	1
25	4	1	11.35	4.325	34.3621	2	2.62428	4	4	2	6	3	1	3	2	3	3.3	2	1	1	4.9	8	1	1.5	3	3	3
26	5	2	8.7	3.14	19.1226	1	2.7707	4	3	1	7	2	2	1	1	2	3.95	2	1	1	4.4	7	1	1.6	3	2	1
27	5	0	13.22	4.9	45.3446	3	2.69796	4	4	1	7	3	1	3	1	3	3.83333	2	1	1	4.2	7	2	1.3	1	1	0
28	2	2	7.525	3.05	16.0659	1	2.46721	3	3	1	7	1	3	2	2	2	4.36667	3	1	1	3.6	6	2	1.4	3	2	2
29	5	1	9.8	4.1	28.126	2	2.39024	3	4	2	7	1	3	2	2	2	3.8	2	1	1	4.5	6	1	1.5	3	3	0
30	2	2	9.12	3.56	22.727	2	2.5618	4	4	1	7	1	2	2	1	3	4.03333	3	1	3	4.4	6	2	1.3	3	1	1
CGC	3	0	11.1475	3.6585	28.6108	2	3.08282	4	3	1	7	2	1.5	1	3	1.75	3.24	2	0.75	2.5	4.35	6.25	1	1.575	1.5	2	0
JX	2	3	8.64	3.52	21.289	2	2.45455	3	3	1	7	2	3	1	3	2	3.9	2	1	2	4.9	7	2	1.7	3	1	3
Note: 1-30 are hybrid progeny; CGC is male parent; JX is famale parent.

## Sheet: Table S3
Table S3 Statistical Analysis of Morphology in Hybrid Offspring
morphology	Coefficient of Variation(%)	Genetic Diversity Index
New shoot color	27.53	1.62
New shoot trichome	51.79	1.524
Leaf size	33.9	1.2955
Leaf shape	21.33	1.2976
Leaf color	16.33	1.1567
Leaf base	32.49	0.65
Leaf blade	40.94	1.3681
Leaf tip	41.31	1.4332
Leaf surface	45.28	1.5058
Leaf margin	47.75	1.4984
Leaf texture	34.74	1.4566
Leaf tooth density	20.57	0.8813
Sepal trichomes	61.33	0.8366
Petal texture	46.05	0.9056
Petal color	35.96	0.9183
Pistil to stamen height ratio	27.85	1.1033
Style fissure position	39.39	1.571
Ovary trichomes	71.92	0.9183

## Sheet: Table S4
Table S4 Advantageous performance of hybrid progeny
morphology	JX	CGC	Biparental Mean	Offspring Mean	Mid-parent value	Mid-parent advantage
New shoot color	2	3	2.5	2.8	0.3	0.12
New shoot trichome	3	0	1.5	0.6	-0.9	-0.6
Leaf size	8.64	11.15	9.89	10.65	0.75	0.076
Leaf shape	3.52	3.66	3.59	3.63	0.04	0.0116
Leaf color	21.29	28.61	24.95	27.15	2.2	0.088
Leaf base	2	2	2	2	0	0
Leaf blade	2.45	3.08	2.77	2.96	0.19	0.0681
Leaf tip	3	4.25	3.63	4	0.38	0.1034
Leaf surface	3	3	3	3	0	0
Leaf margin	1	1	1	1	0	0
Leaf texture	7	7	7	7	0	0
Leaf tooth density	2	1.5	1.75	1.6	-0.15	-0.0857
Sepal trichomes	3	1.5	2.25	1.8	-0.45	-0.2
Petal texture	1	1	1	1	0	0
Petal color	3	3	3	3	0	0
Pistil to stamen height ratio	2	1.75	1.88	1.8	-0.08	-0.04
Style fissure position	3.9	3.24	3.57	3.37	-0.2	-0.0555
Ovary trichomes	2	2	2	2	0	0
Corolla diameter	4.9	4.35	4.63	4.46	-0.17	-0.0357
Style length	1.7	1.58	1.64	1.6	-0.04	-0.0229
Number of petals	7	6.25	6.63	6.4	-0.23	-0.034
Sepal trichomes	1	1	1	1	0	0
Petal texture	2	2.5	2.25	2.4	0.15	0.0667
Petal color	2	1	1.5	1.2	-0.3	-0.2
Pistil to stamen height ratio	3	1.5	2.25	1.8	-0.45	-0.2
Style fissure position	1	2	1.5	1.8	0.3	0.2
Ovary trichomes	3	0	1.5	0.6	-0.9	-0.6

## Sheet: Table S5
Table S5 Chemical composition of parents and offspring
	GC	EGC	C	EC	EGCG	GCG	ECG	CG	Non-ester catechins	ester catechins	theobromine	caffeine	Total free amino acids	Total anthocyanins
1	5.89397	11.5044	8.22836	3.9985	32.5567	19.3539	13.2646	3.9805	29.6252	69.1557	4.94508	37.4439	30.2092	0.4166
2	5.78052	13.8256	9.86124	7.79703	40.0761	18.5875	13.3008	5.10535	37.2644	77.0697	18.9161	34.653	25.298	0.347641
3	23.3884	19.9106	5.69624	7.86957	21.2657	15.4262	8.58099	2.36008	56.8648	47.633	2.78763	30.3231	33.5546	0
4	24.1109	17.1008	13.2518	7.39251	26.1939	27.8337	11.3056	2.5128	61.8561	67.8459	2.52903	26.7253	35.5343	0
5	5.17368	6.74045	4.18806	5.82449	21.5985	14.0449	8.55325	1.46274	21.9267	45.6594	6.86327	31.1082	27.4349	0
6	2.50532	3.58132	1.31663	4.14507	22.1025	15.8625	5.48404	2.81685	11.5483	46.2659	13.8555	33.0164	48.1127	0.221114
7	13.0539	16.2663	2.4648	6.85087	40.685	27.7462	10.348	3.77684	38.6358	82.5561	18.0697	40.0888	26.9775	0.218433
8	2.40275	4.12367	0.804519	3.77666	24.9187	10.6876	6.85954	2.7348	11.1076	45.2006	14.1232	42.8392	49.8513	0
9	11.3216	19.6569	2.2515	6.85186	43.3443	21.8658	11.596	2.3631	40.0819	79.1692	13.0389	46.7821	24.447	0
10	4.11779	0.268609	20.1533	3.80903	39.9238	14.5412	10.1832	9.34111	28.3487	73.9894	10.4062	21.312	22.9089	0.818662
11	3.4842	7.64347	12.5642	1.7581	36.1314	11.7858	12.9546	1.1	25.45	61.9811	7.10098	33.9933	19.7775	0.712134
12	4.38453	8.03476	11.885	3.70141	33.7801	13.4657	9.50811	1.18211	28.0057	57.936	5.01522	27.7411	20.6239	0.433491
13	6.05202	9.44376	15.2952	3.47326	44.2136	21.9082	10.0403	2.46857	34.2642	78.6306	11.8903	43.8554	28.7436	0.461615
14	24.9388	29.8285	4.90154	8.02587	27.2172	19.6331	8.83153	1.81314	67.6947	57.495	28.0476	53.2005	39.2556	0
15	2.80723	3.19063	12.2255	2.78591	30.3906	14.4168	9.46744	1.81314	21.0093	56.088	37.02	44.2612	43.0344	0.232556
16	35.74	43.2991	7.37975	11.0158	29.1399	20.573	10.1992	2.83438	97.4397	62.7464	3.53751	58.2058	51.2737	0
17	1.86417	2.26614	16.2108	4.59926	34.9977	11.571	12.8757	1.94971	24.9404	61.3942	11.7437	47.7422	21.1475	0.507579
18	3.04012	5.41044	11.78	3.69852	27.7118	12.2492	6.96389	1.23786	23.9291	48.1627	11.6232	55.1447	34.4765	0.502004
19	1.5805	4.29994	20.424	4.71026	48.3391	14.0226	22.01	2.16819	31.0146	86.5341	15.2943	48.1587	20.8413	0.186442
20	1.71795	8.58929	19.0052	4.34774	49	10.659	4.06643	3.28501	33.6602	67.0996	18.3906	43.2963	34.2771	0.295785
21	2.5754	4.88756	20.106	3.97372	48.74	5.55639	3.45475	2.00209	31.5427	59.7532	15.8553	37.0427	27.0741	0.898027
22	35.4473	29.924	5.69846	5.99842	19.7587	18.7278	4.62353	1.98226	77.0682	45.0923	2.26273	31.4752	32.9306	0
23	5.67953	2.17798	2.13885	2.59778	21.4812	20.399	7.38346	2.49114	12.5941	51.7548	1.27962	37.7851	27.6094	0.294458
24	25.3922	14.3201	2.25675	6.05779	28.045	23.9588	6.83351	2.50947	48.0269	61.3468	2.86154	33.3634	38.4578	0
25	7.99556	13.072	1.60787	5.84116	25.3378	13.8537	7.47814	1.99272	28.5166	48.6624	1.96571	38.4107	29.2019	0.21909
26	11.9592	13.7195	5.50672	6.09622	34.9722	24.8804	17.2912	3.59925	37.2817	80.7431	3.66342	55.7345	38.9802	0.141677
27	15.2419	15.1136	4.4069	6.59952	33.7585	20.4742	13.0042	4.33198	41.3619	71.5688	6.20737	48.4164	41.6312	0.190932
28	16.4971	20.4928	2.62203	5.42449	33.0911	22.8049	9.26158	2.53077	45.0364	67.6883	14.4696	41.6583	48.0129	0
29	5.87849	15.6497	13.1879	4.88845	44.3936	14.9657	13.2308	1.77367	39.6046	74.3637	3.61271	42.8608	29.6359	0.90253
30	17.8234	49.4343	4.33796	10.9408	40.7637	2.70411	13.0188	2.08231	82.5365	58.5689	0	33.2449	31.5288	0
JX	9.4328	30.1187	2.91611	6.51753	36.8544	9.78061	11.528	1.20333	48.9851	59.3663	0	0	34.9949	0
CGC	0.433445	1.26655	0.975443	5.9408	14.0318	7.70336	20.7817	3.91892	8.61624	46.4358	77.084	40.294	17.0274	0.139905

## Sheet: Table S6
Table S6 Descriptive Trait Assignment Table
morphology	assigning numerical values to different traits
	0	1	2	3	4	5
New shoot color		jade-white	yellow-green	green	dark green	purple-green
New shoot trichome	without	little	middle	more
Leaf size		small	middle	large	extra-large
Leaf shape		nearly circular	ovate	elliptical	elongated elliptical	lanceolate
Leaf color		yellow-green	light green	green	dark green
Leaf surface		flat	slight bulge	bulge
Leaf blade		internal-folding	flat	trailing edge curl
Leaf texture		soft	moderate	hard
Leaf tooth density		sparse	moderate	dense
Leaf base		wedge	rounded
Leaf tip		acute	gradually pointed	dull	rounded
Leaf margin		flat	slight wavy	wavy
Petal color		white	light green	light red
Petal texture		thin	moderate	thick
Ovary trichomes	without	with
Sepal trichomes	without	with
Style fissure position		low	middle	high
Pistil to stamen height ratio		lower	equal	higher
